# Supplementary material for: EspP2 Regulates the Adhesion of Glaesserella parasuis via Rap1 Signaling Pathway
Source: Int J Mol Sci. 2024 Apr 22;25(8):4570. doi: 10.3390/ijms25084570 (PMC11050538; doi:10.3390/ijms25084570)
Supplement: Supplementary file 1 [file ijms-25-04570-s001.zip]

Archive with 1 entries (1 files):
- ijms-2918640-supplementary.pdf
